# Supplementary material for: Epidemiology and Mortality of Cryptococcal Disease in Guatemala: Two-Year Results of a Cryptococcal Antigen Screening Program
Source: Microorganisms. 2022 Jul 10;10(7):1388. doi: 10.3390/microorganisms10071388 (PMC9323764; doi:10.3390/microorganisms10071388)
Supplement: Supplementary file 1 [file microorganisms-10-01388-s001.zip]

Archive with 1 entries (1 files):
- microorganisms-1796139-supplementary.pdf
